# Supplementary material for: Exhausted CD8+ T cells exhibit low and strongly inhibited TCR signaling during chronic LCMV infection
Source: Nat Commun. 2020 Sep 8;11:4454. doi: 10.1038/s41467-020-18256-4 (PMC7479152; doi:10.1038/s41467-020-18256-4)
Supplement: Supplementary file 4 — Source Data [file 41467_2020_18256_MOESM4_ESM.zip]

Archive with 1 entries (1 files):
- 243187_2_supp_4795034_q7497c.pdf
